# Supplementary material for: A generative artificial intelligence approach for peptide antibiotic optimization
Source: Nat Mach Intell. 2026 May 13;8(5):841–56. doi: 10.1038/s42256-026-01237-5 (PMC13201158; doi:10.1038/s42256-026-01237-5)
Supplement: Supplementary file 3 — Antimicrobial activity of templates and ApexGO-generated peptides against 11 relevant pathogenic strains. [file 42256_2026_1237_MOESM3_ESM.csv]

	A. baumannii ATCC 19606	E. coli ATCC 11775	E. coli AIC221	E. coli AIC222 - CRE	K. pneumoniae ATCC 13883	P. aeruginosa PAO1	P. aeruginosa PA14	S. aureus ATCC 12600	S. aureus ATCC BAA-1556 - MRSA	E. faecalis ATCC 700802 - VRE	E. faecium ATCC 700221 - VRE
Equusin-4	16	>64	>64	>64	>64	>64	>64	>64	>64	>64	>64
Equusin-4-1	4	32	16	32	>64	64	32	>64	>64	>64	>64
Equusin-4-2	4	16	16	32	>64	32	16	>64	>64	>64	>64
Equusin-4-3	4	32	8	16	>64	32	32	>64	>64	>64	>64
Equusin-4-4	4	32	8	32	>64	32	16	>64	>64	>64	>64
Equusin-4-5	4	32	8	16	>64	64	32	>64	>64	>64	>64
Equusin-4-6	4	16	8	16	16	16	8	>64	>64	>64	>64
Equusin-4-7	16	>64	32	32	>64	64	64	>64	>64	>64	>64
Equusin-4-8	8	>64	16	>64	>64	64	64	>64	>64	>64	>64
Equusin-4-9	4	8	4	4	4	16	16	>64	>64	>64	>64
Equusin-4-10	16	32	16	>64	32	16	8	>64	>64	>64	>64
Arctoterin-1	64	64	64	64	>64	>64	>64	>64	>64	>64	64
Arctoterin-1-1	16	32	16	32	8	64	16	>64	>64	>64	32
Arctoterin-1-2	16	16	16	16	8	>64	>64	>64	>64	64	32
Arctoterin-1-3	8	16	16	16	16	64	64	>64	>64	64	>64
Arctoterin-1-4	16	16	8	8	16	>64	>64	>64	>64	32	16
Arctoterin-1-5	32	64	8	8	8	>64	>64	>64	>64	>64	32
Arctoterin-1-6	>64	>64	>64	>64	>64	>64	>64	>64	>64	8	8
Arctoterin-1-7	64	>64	32	8	16	>64	>64	>64	>64	8	8
Arctoterin-1-8	>64	>64	64	16	64	>64	>64	>64	>64	32	16
Arctoterin-1-9	32	>64	64	32	64	>64	>64	64	64	>64	32
Arctoterin-1-10	>64	>64	32	16	64	>64	>64	>64	>64	>64	16
Lophiosin-1	>64	>64	32	16	>64	>64	>64	>64	>64	64	32
Lophiosin-1-1	>64	>64	32	64	>64	>64	>64	>64	>64	>64	>64
Lophiosin-1-2	>64	>64	>64	>64	>64	>64	>64	>64	>64	>64	>64
Lophiosin-1-3	64	32	8	32	2	>64	>64	>64	>64	>64	>64
Lophiosin-1-4	>64	>64	>64	>64	>64	>64	>64	>64	>64	>64	>64
Lophiosin-1-5	>64	>64	>64	>64	>64	>64	>64	>64	>64	>64	>64
Lophiosin-1-6	>64	>64	>64	>64	>64	>64	>64	>64	>64	>64	>64
Lophiosin-1-7	>64	>64	>64	>64	>64	>64	>64	>64	>64	>64	>64
Lophiosin-1-8	>64	>64	>64	>64	>64	>64	>64	>64	>64	>64	>64
Lophiosin-1-9	>64	>64	>64	>64	>64	>64	>64	>64	>64	>64	>64
Lophiosin-1-10	>64	>64	>64	>64	>64	>64	>64	>64	>64	>64	>64
Mylodonin-3	16	>64	64	64	>64	>64	>64	>64	>64	>64	>64
Mylodonin-3-1	4	32	8	32	>64	16	8	>64	>64	>64	>64
Mylodonin-3-2	8	64	8	32	>64	64	32	>64	>64	>64	32
Mylodonin-3-3	64	>64	>64	>64	>64	>64	>64	>64	>64	>64	>64
Mylodonin-3-4	16	>64	32	32	>64	>64	>64	>64	>64	>64	>64
Mylodonin-3-5	8	>64	32	64	>64	>64	>64	>64	>64	>64	8
Mylodonin-3-6	4	>64	16	64	>64	>64	>64	>64	>64	>64	16
Mylodonin-3-7	16	>64	>64	>64	>64	>64	>64	>64	>64	>64	>64
Mylodonin-3-8	4	>64	8	32	64	>64	>64	>64	>64	>64	>64
Mylodonin-3-9	2	4	1	4	16	8	8	>64	>64	>64	>64
Mylodonin-3-10	2	>64	8	16	64	64	32	>64	>64	>64	>64
Mylodonin-2	64	>64	32	64	>64	>64	>64	>64	>64	>64	64
Mylodonin-2-1	64	>64	64	64	>64	>64	>64	>64	>64	>64	>64
Mylodonin-2-2	32	32	8	16	32	>64	64	>64	>64	>64	>64
Mylodonin-2-3	16	4	4	4	4	16	8	>64	>64	>64	>64
Mylodonin-2-4	32	>64	32	64	>64	>64	>64	>64	>64	>64	>64
Mylodonin-2-5	16	>64	16	16	>64	>64	64	>64	>64	>64	>64
Mylodonin-2-6	4	>64	16	64	64	>64	>64	>64	>64	>64	>64
Mylodonin-2-7	2	64	8	32	16	>64	64	64	64	>64	>64
Mylodonin-2-8	8	>64	8	16	64	>64	>64	>64	>64	>64	>64
Mylodonin-2-9	16	>64	64	>64	64	>64	>64	>64	>64	>64	>64
Mylodonin-2-10	4	>64	8	2	64	>64	>64	>64	>64	>64	>64
Mammuthusin-3	32	32	16	16	>64	>64	64	>64	>64	>64	32
Mammuthusin-3-1	8	32	16	32	8	>64	>64	>64	>64	>64	32
Mammuthusin-3-2	64	64	32	64	>64	>64	64	>64	>64	>64	>64
Mammuthusin-3-3	32	64	16	32	>64	>64	>64	>64	>64	>64	>64
Mammuthusin-3-4	>64	>64	>64	>64	>64	>64	>64	>64	>64	>64	>64
Mammuthusin-3-5	>64	>64	>64	>64	>64	>64	>64	>64	>64	>64	>64
Mammuthusin-3-6	16	8	8	16	32	64	32	>64	>64	>64	32
Mammuthusin-3-7	16	8	8	8	32	64	64	>64	>64	>64	16
Mammuthusin-3-8	8	32	8	8	32	>64	>64	>64	>64	>64	32
Mammuthusin-3-9	16	8	8	16	16	>64	64	>64	>64	>64	16
Mammuthusin-3-10	8	64	4	4	64	>64	>64	>64	>64	>64	32
Mammuthusin-2	32	>64	>64	>64	>64	>64	>64	>64	>64	>64	32
Mammuthusin-2-1	4	>64	16	32	64	64	64	>64	>64	>64	>64
Mammuthusin-2-2	16	>64	32	64	>64	>64	>64	>64	>64	>64	>64
Mammuthusin-2-3	4	>64	8	16	64	>64	>64	>64	>64	>64	>64
Mammuthusin-2-4	4	>64	8	16	64	>64	64	>64	>64	>64	32
Mammuthusin-2-5	16	>64	>64	>64	>64	>64	>64	>64	>64	>64	>64
Mammuthusin-2-6	4	>64	4	8	8	>64	>64	>64	>64	>64	>64
Mammuthusin-2-7	8	>64	32	16	64	>64	>64	>64	>64	>64	>64
Mammuthusin-2-8	4	>64	32	32	32	>64	>64	>64	>64	>64	>64
Mammuthusin-2-9	4	32	16	32	16	>64	>64	>64	>64	>64	>64
Mammuthusin-2-10	4	64	16	16	16	>64	>64	>64	>64	>64	>64
Hydrodamin-2	16	>64	64	64	>64	64	>64	>64	>64	>64	8
Hydrodamin-2-1	16	>64	32	64	>64	>64	64	>64	>64	>64	16
Hydrodamin-2-2	8	>64	32	64	64	>64	>64	>64	>64	>64	8
Hydrodamin-2-3	16	>64	32	32	>64	>64	>64	>64	>64	>64	32
Hydrodamin-2-4	8	>64	8	8	32	>64	>64	>64	>64	>64	32
Hydrodamin-2-5	8	>64	8	8	>64	>64	64	>64	>64	>64	>64
Hydrodamin-2-6	8	>64	8	16	>64	32	32	>64	>64	>64	4
Hydrodamin-2-7	4	>64	8	32	>64	32	32	>64	>64	>64	4
Hydrodamin-2-8	4	>64	16	32	>64	32	64	64	>64	>64	8
Hydrodamin-2-9	4	>64	16	32	>64	>64	>64	>64	>64	>64	>64
Hydrodamin-2-10	1	>64	4	8	>64	8	16	32	>64	>64	4
Hydrodamin-3	16	>64	>64	32	>64	>64	>64	>64	>64	>64	64
Hydrodamin-3-1	8	>64	16	32	>64	32	64	>64	>64	>64	>64
Hydrodamin-3-2	8	>64	32	64	32	64	>64	>64	>64	>64	>64
Hydrodamin-3-3	>64	>64	>64	>64	>64	>64	>64	>64	>64	>64	>64
Hydrodamin-3-4	32	>64	>64	>64	16	32	64	>64	>64	>64	4
Hydrodamin-3-5	>64	>64	>64	>64	>64	>64	>64	>64	>64	>64	>64
Hydrodamin-3-6	8	>64	16	16	>64	32	>64	>64	>64	>64	>64
Hydrodamin-3-7	8	>64	16	16	>64	64	>64	>64	>64	>64	>64
Hydrodamin-3-8	8	64	8	32	>64	32	16	>64	>64	>64	>64
Hydrodamin-3-9	8	>64	8	8	>64	8	16	>64	>64	>64	>64
Hydrodamin-3-10	8	>64	8	16	>64	32	32	>64	>64	>64	>64
Hesperelin-3	64	>64	>64	64	>64	>64	>64	>64	>64	>64	64
Hesperelin-3-1	>64	>64	>64	>64	>64	>64	>64	>64	>64	>64	>64
Hesperelin-3-2	64	>64	>64	64	>64	>64	>64	>64	>64	>64	>64
Hesperelin-3-3	32	>64	64	64	>64	>64	>64	>64	>64	>64	>64
Hesperelin-3-4	64	>64	64	>64	>64	>64	>64	>64	>64	>64	>64
Hesperelin-3-5	>64	>64	>64	>64	>64	>64	>64	>64	>64	>64	>64
Hesperelin-3-6	32	>64	64	>64	>64	>64	>64	>64	>64	>64	>64
Hesperelin-3-7	32	>64	>64	>64	>64	>64	>64	>64	>64	>64	64
Hesperelin-3-8	32	>64	64	32	>64	>64	>64	>64	>64	>64	>64
Hesperelin-3-9	2	8	4	32	8	64	64	>64	>64	>64	>64
Hesperelin-3-10	4	64	8	>64	64	>64	>64	>64	>64	>64	>64
Free-1	>64	64	32	64	64	64	64	>64	>64	>64	>64
Free-2	>64	32	8	16	>64	64	>64	>64	>64	>64	>64
Free-3	>64	>64	>64	>64	>64	64	>64	>64	>64	>64	>64
Free-4	4	16	4	4	2	16	16	>64	>64	>64	>64
Free-5	4	2	4	8	1	4	4	>64	>64	>64	>64
Broad-free-1	1	8	4	2	4	16	8	64	>64	>64	4
Broad-free-2	>64	>64	>64	>64	>64	>64	>64	>64	>64	>64	8
Broad-free-3	4	16	8	8	16	>64	64	64	64	>64	16
Broad-free-4	4	32	4	4	16	64	16	64	>64	>64	8
Broad-free-5	2	32	8	4	16	64	16	64	>64	>64	>64
Free-75diff-1	64	>64	8	16	>64	>64	>64	>64	>64	>64	>64
Free-75diff-2	1	4	1	2	1	1	1	>64	>64	>64	1
Free-75diff-3	32	32	8	8	32	>64	32	>64	>64	>64	>64
Free-75diff-4	16	64	8	16	32	32	32	>64	>64	>64	>64
Free-75diff-5	32	>64	64	>64	>64	64	>64	>64	>64	>64	>64
Broad-free-75diff-1	8	>64	32	32	64	>64	64	32	>64	>64	16
Broad-free-75diff-2	64	64	16	32	>64	16	16	>64	>64	>64	8
Broad-free-75diff-3	64	32	16	16	16	>64	>64	>64	>64	>64	>64
Broad-free-75diff-4	16	>64	64	64	64	>64	>64	>64	>64	>64	32
Broad-free-75diff-5	16	16	16	16	16	>64	>64	>64	>64	>64	>64
